# Supplementary material for: Rab11b-mediated integrin recycling promotes brain metastatic adaptation and outgrowth
Source: Nat Commun. 2020 Jun 15;11:3017. doi: 10.1038/s41467-020-16832-2 (PMC7295786; doi:10.1038/s41467-020-16832-2)
Supplement: Supplementary file 4 — Source Data [file 41467_2020_16832_MOESM4_ESM.xlsx]

## Sheet: 1F
Gene	Total_lines	Sum_IntISSMD	Average_IntI_SSMD
ADRM1	3	-0.549281	-0.183094
AP2S1	6	-3.0404	-0.506733
ARHGDIB	4	0.306373	0.0765933
ARPP19	3	0.376418	0.125473
ATP5O	6	-2.01511	-0.335851
BAG3	2	0.858831	0.429415
BUB3	3	-1.42594	-0.475313
CDC20	11	-7.46606	-0.678732
CNIH4	5	-2.78382	-0.556765
COX7A2L	2	-1.51042	-0.755211
CS	6	2.27161	0.378602
DST	2	-0.381024	-0.190512
DYNC1H1	22	-1.1533	-0.0524229
EIF3I	3	-6.35928	-2.11976
EIF3K	2	0.438997	0.219498
ELOVL1	20	6.97133	0.348567
F2RL1	2	1.86173	0.930865
GADD45GIP1	2	-1.42353	-0.711763
ILF2	2	-2.32206	-1.16103
IMPDH2	5	2.77778	0.555555
KLHDC3	11	-6.66504	-0.605913
LTA4H	2	0.860873	0.430437
MRPL37	2	-5.63886	-2.81943
MTCH2	7	-0.209657	-0.0299511
MYL9	12	-3.67438	-0.306198
NAA20	6	-5.31608	-0.886014
NDUFA12	3	-2.14066	-0.713552
NDUFAB1	5	-4.99057	-0.998113
NDUFB8	2	-1.13111	-0.565553
NDUFS4	2	0.378004	0.189002
TH1L	5	-1.87499	-0.374998
ODC1	2	-2.739	-1.3695
PAIP2	2	-3.3601	-1.68005
PDLIM1	19	11.2884	0.594129
PDLIM7	3	1.52119	0.507064
PFDN5	5	-0.380443	-0.0760887
PPM1G	13	-10.3905	-0.799272
PRDX6	16	-10.618	-0.663625
PSMB6	3	-2.21803	-0.739343
PSMC6	15	-19.1799	-1.27866
PTDSS1	2	-3.69404	-1.84702
PWP1	3	-1.1929	-0.397633
RAB11B	3	-8.22791	-2.74264
RCN2	5	-1.46973	-0.293945
SERPINF1	11	-8.48924	-0.771749
SMS	3	-1.10896	-0.369652
SNRPD2	4	-11.4982	-2.87455
STOML2	2	-0.794768	-0.397384
STOML2	11	0.137143	0.0124675
SURF4	3	1.36992	0.45664
TAGLN	6	-5.45581	-0.909301
TBCA	7	2.01351	0.287644
TP53	4	-0.91356	-0.22839
TPM4	9	6.24031	0.693368
TSG101	3	1.73893	0.579643
TUBA1A	7	-5.71047	-0.815781
UXT	2	-2.77758	-1.38879
VPS25	4	-1.32843	-0.332107
XRCC5	4	-1.82984	-0.45746

## Sheet: 1G
	Primary Tumor					Brain Met
RAB11B	0.244615	0.628378	0.31031	2.94713	0.869568	0.385582	1.25099	6.4495	40.1299	40.2747
SERPINF1	1.60968	0.654624	0.391399	0.481571	1.86273	0.154609	0.40718	6.64238	8.93594	5.25486
CDC20	0.387398	0.496427	0.231875	2.21655	1.66775	0.123824	0.556715	0.748523	1.43293	0.308575
BUB3 1	0.815316	0.538783	0.426895	1.29916	1.91984	0.3265	0.577931	1.85045	4.4083	1.13287
BUB3 2	0.808663	0.619173	0.404542	1.30554	1.86208	0.339029	0.51407	1.72978	4.26675	1.12105
PDLIM1	0.615071	0.443153	0.315678	1.83762	1.78848	0.391401	0.574127	2.33953	1.76513	2.04151
PDLIM7	0.542992	0.538264	0.328878	1.90718	1.68268	0.174824	0.344868	2.0025	1.24168	2.54706
NDUFAB1	0.748548	0.501718	0.415388	0.243242	3.0911	0.40059	0.0620334	0.00309776	2.56994	0.478738
NELFCD	1.15938	1.00497	0.59069	0.349543	1.89542	0.712351	0.111607	1.57543	0.899898	0.345583
ADRM1	0.695487	0.35733	0.503997	1.3608	2.08238	0.115011	0.221588	1.36342	0.486711	1.41594
DYNC1H1	0.411368	0.708496	0.628468	1.58352	1.66815	0.0986204	0.358222	0.938315	0.619688	0.883342
COX7C	0.879676	0.31661	0.168921	0.826002	2.80879	1.91038	0.840042	0.355135	0.925598	0.968843
PRDX6	0.323071	0.154831	2.41983	3.90549	1.02858	0.933689	0.28761	2.17612	4.83066	1.32587
MRPL37	0.47731	0.454248	1.87276	1.66015	0.848773	0.63451	2.81364	1.16148	1.0086	2.20488

## Sheet: 2B
	Rab11a							Rab11b							Rab25
Cell Line	1.05142	0.81882	1.12976					1.19181	0.81809	0.9901					1.02687	1.12196	0.85117
Primary tumor	4.82344	1.74177	3.14613	1.59871	0.25467	2.73235	4.52638	1.2523	3.21695	1.58862	15.0877	4.45171	10.1287	12.6559	2.65627	1.43372	5.348	0.61802	7.41865	0.40305	0.45923
Brain met	2.72214	1.69843	4.84773	2.17166	1.00111	3.72915	0.30198	10.974	16.4044	33.0179	205.443	206.184	77.5357	122.984	4.84387	6.81464	0.56978	5.8296	1.14747	0.28634	0.57259

## Sheet: 2C
	Cell Line				Brain Met (21 dpi)
MDA-231	1.0042	0.923776	1.07202		42.11	22.17	31.05	16.61
MDA-231-Br	1.30261	1.46923	1.43332		19.932	14.2034	10.482	18.4921
MDA-468	1.304	0.9304	1.1341		22.9239	17.3492	15.9424

## Sheet: 2E
MDA-231	+ glia 48 hr	+ CAF 48 hr		MDA-231-Br	+ glia 48 hr	+ CAF 48 hr		MDA-468	+ glia 48 hr	+ CAF 48 hr		BT-20	+ glia 48 hr	+ CAF 48 hr
1.1004	4.4334	0.8359		0.980873	3.06576	1.02444		1.0935	3.3233	0.7631		0.958511	2.49409	0.880135
0.9848	4.983	0.7732		0.908112	2.68887	0.90468		0.8751	2.8296	0.6626		0.97654	2.23868	0.957844
0.9148	4.6706	0.822		1.11102	2.85086	0.752446		1.0314	3.5731	0.87		1.06495	2.10147	1.13645

## Sheet: 2F
	Brain Mets						Lung Mets						Primary Tumor
7 dpi	2087.32	722.43	1164.35	407.66			58.1329	82.1905	48.1987	49.1454	264.181	125.035	18.5427	16.2533	22.8158
14 dpi	138.59	353.31	145.26	228.67			55.3484	80.1919	21.9656	2.17843	12.8469		8.60939	7.68852	5.22319
21 dpi	42.11	22.17	31.05	16.61			8.3934	3.5042	11.0482	9.03832	7.2385		4.3913	6.3921	2.953

## Sheet: 2H
IP: Rab11FIP3-GST, IB: Rab11b-GTP
WCL IB: Rab11b
WCLIB: K8
WCL IB: GFAP
WCL IB: Actin

## Sheet: 3A
pLK0.1	shRab11b-84	shRab11b-86
1.17635	0.208384	0.780265
0.803818	0.202857	0.503836
1.01983	0.267122	0.834516
1.0074	0.240919	0.649868
1.10089	0.256767	0.60946
0.891706	0.212276	0.594023
0.906799	0.186409	0.779146
1.08964	0.218799	0.67384
1.00357	0.250862	0.714157

## Sheet: 3B
Rab11b
Actin

## Sheet: 3D
	- glia									+ glia 3 day
pLK0.1	1.17635	0.803818	1.01983	1.06506	0.924483	1.01046	0.965092	1.01217	1.02274	2.33219	2.57005	3.11919	2.70156	2.86418	2.62794	2.90831	2.66914	2.78899
shRab11b-84	0.208384	0.202857	0.267122	0.283786	0.270213	0.30569	0.210227	0.246755	0.282916	0.490422	0.560352	0.454348	0.553917	0.48844	0.5087	0.431144	0.433887	0.437083
shRab11b-86	0.780265	0.503836	0.834516	0.698442	0.673929	0.659485	0.846211	0.759939	0.805407	1.55053	1.8817	2.48723	1.63206	1.52775	1.56518	1.88762	1.82705	1.72134

[truncated: 34 more sheets: 3H, 3I, 4D, 4K, 4M, 4P, 5A, 5B, 5C, 5D, 5E, 5F, 5G, 5H, 5I, 5K, 5L, 6B, 6C, 6D …]
